# Supplementary material for: ﻿Penile shape discriminates two cryptic species of Akodon Meyen, 1833 (Mammalia, Rodentia, Cricetidae) from eastern Brazil
Source: Zookeys. 2022 Dec 5;1134:1–22. doi: 10.3897/zookeys.1134.89587 (PMC9836724; doi:10.3897/zookeys.1134.89587)
Supplement: Supplementary material 1 — Gazetteer of collecting localities and specimens examined [file zookeys-1134-001_article-89587__-s001.xlsx]

## Sheet: Planilha1
Table S1: Raw data and specimen information. See main text for more information.
Species	Specimens ID	Voucher	Diploid Number	Origin	Crossing origin	Locality#	Latitude	Longitude	Grouping	Qualitative character status						Quantitative values (in mm)
										S	DC	DCD	VC	GS	DS	SAL	TL	BW	TW	MW	DCL	MBWM
Akodon cursor	UFES-MAM 4716.0	LGA 4032	16	wild caught	-	Una, Bahia	-15.30	-39.07	ACU-BA	0	2	1	?	1	0	4.350	4.550	2.250	1.294	2.472	2.206	0.450
Akodon cursor	UFES-MAM 5004.0	LGA 4471	14	wild caught	-	Domingos Martins, Espírito Santo	-20.37	-40.67	ACU-ES	0	2	1	?	1	?	4.916	5.122	2.710	1.654	2.994	2.646	0.748
Akodon cursor	UFES-MAM 4690.0	LGA 4969	16	wild caught	-	Camaragibe, Pernambuco	-8.0224	-34.9925	ACU-PE	1	1	0	?	1	?	5.064	5.928	2.706	1.882	3.006	2.224	0.686
Akodon cursor	UFES-MAM 4732.0	LGA 4976	16	wild caught	-	Camaragibe, Pernambuco	-8.0224	-34.9925	ACU-PE	1	2	0	?	1	?	4.914	5.420	2.476	1.914	2.978	1.998	0.720
Akodon cursor	UFES-MAM 4655.0	LGA 4979	16	wild caught	-	Camaragibe, Pernambuco	-8.0224	-34.9925	ACU-PE	0	1	1	?	1	?	5.230	5.616	2.552	1.270	2.972	2.254	0.476
Akodon cursor	UFES-MAM 4686.0	LGA 4980	16	wild caught	-	Camaragibe, Pernambuco	-8.0224	-34.9925	ACU-PE	1	0	1	0	1	0	4.408	5.288	2.942	2.290	3.116	?	0.682
Akodon cursor	UFES-MAM 4691.0	LGA 4983	16	wild caught	-	Camaragibe, Pernambuco	-8.0224	-34.9925	ACU-PE	0	1	1	?	1	?	5.066	5.168	2.654	1.756	3.136	2.556	?
Akodon cursor	UFES-MAM 4630.0	LGA 4987	16	wild caught	-	Camaragibe, Pernambuco	-8.0224	-34.9925	ACU-PE	1	1	1	?	1	?	4.984	5.824	2.768	2.218	3.240	2.494	0.728
Akodon cursor	UFES-MAM 4629.0	LGA 4988	16	wild caught	-	Camaragibe, Pernambuco	-8.0224	-34.9925	ACU-PE	0	2	0	?	1	?	4.624	5.236	2.310	1.778	2.802	2.186	0.540
Akodon cursor	UFES-MAM 4628.0	LGA 4992	16	wild caught	-	Camaragibe, Pernambuco	-8.0224	-34.9925	ACU-PE	0	1	1	?	1	?	5.150	5.700	2.854	1.580	3.342	2.104	0.636
Akodon cursor	UFES-MAM 4649.0	LGA 4995	16	wild caught	-	Camaragibe, Pernambuco	-8.0224	-34.9925	ACU-PE	1	0	1	?	1	?	4.754	5.552	2.656	1.770	3.010	2.466	0.710
Akodon cursor	-	LGA 4083	15	captive born	Generation F1: male AC 2n=16 (LGA4032, Una/Bahia) x female AC 2n=14 (LGA 4030, Una/Bahia)	LGA-UFES	-20.2984	-40.3157	ACU-BA	1	2	1	0	1	0	5.470	6.224	2.866	1.784	3.190	3.112	0.706
Akodon cursor	-	LGA 4216	15	captive born	Generation F1: male AC 2n=16 (LGA4032, Una/Bahia) x female AC 2n=14 (LGA4024,Una/Bahia )	LGA-UFES	-20.2984	-40.3157	ACU-BA	1	2	0	0	1	0	5.216	5.820	2.868	2.064	3.342	2.814	0.802
Akodon cursor	-	LGA 4223	15	captive born	Generation F2: male AC 2n=16 (LGA4032, Una/Bahia) x female AC 2n=14 (LGA4074, Una/Bahia )	LGA-UFES	-20.2984	-40.3157	ACU-BA	1	2	0	0	1	0	5.208	5.598	3.452	2.372	3.508	?	0.654
Akodon cursor	-	LGA 4267	14	captive born	Generation F1: male AC 2n=14 (LGA4033, Una/Bahia) x female AC 2n=14 (LGA4024,Una/Bahia )	LGA-UFES	-20.2984	-40.3157	ACU-BA	0	2	2	?	1	?	4.908	5.662	2.836	1.728	2.944	2.624	0.618
Akodon cursor	-	LGA 4271	15	captive born	Generation F2: male AC 2n=14 (LGA4078, Una/Bahia) x female AC 2n=15 (LGA4084, Una/Bahia )	LGA-UFES	-20.2984	-40.3157	ACU-BA	1	2	0	0	1	0	5.056	5.912	2.798	2.200	3.096	3.100	0.772
Akodon cursor	-	LGA 4282	14	captive born	Generation F2: male AC 2n=14 (LGA4025, Una/Bahia) x female AC 2n=14 (LGA4220, Una/Bahia )	LGA-UFES	-20.2984	-40.3157	ACU-BA	2	2	1	?	1	?	5.080	6.162	2.780	1.936	2.894	2.298	0.540
Akodon cursor	-	LGA 4286	14	captive born	Generation F2: male AC 2n=14 (LGA4021, Una/Bahia) x female AC 2n=14 (LGA4221, Una/Bahia )	LGA-UFES	-20.2984	-40.3157	ACU-BA	0	1	2	?	1	?	4.778	5.286	2.866	1.690	03.01	2.732	0.652
Akodon cursor	-	LGA 4513	14	captive born	Generation F3: male AC 2n=14 (LGA4025, Una/Bahia) x female AC 2n=14 (LGA4408, Una/Bahia )	LGA-UFES	-20.2984	-40.3157	ACU-BA	0	2	1	1	1	0	5.296	5.892	2.696	1.468	3.012	2.746	0.506
Akodon cursor	-	LGA 4599	14	captive born	Generation F3: male AC 2n=15 (LGA4358, Una/Bahia) x female AC 2n=14 (LGA4269, Una/Bahia )	LGA-UFES	-20.2984	-40.3157	ACU-BA	0	2	1	0	1	0	5.036	5.498	2.330	1.668	2.598	2.538	0.522
Akodon cursor	-	LGA 4627	14	captive born	Generation F3: male AC 2n=14 (LGA4339, Una/Bahia) x female AC 2n=14 (LGA4269, Una/Bahia )	LGA-UFES	-20.2984	-40.3157	ACU-BA	0	2	0	0	1	0	4.860	6.072	2.634	2.078	2.746	2.722	0.626
Akodon cursor	-	LGA 4636	15	captive born	Generation F1: male AC 2n=15 (LGA4358, Una/Bahia) x female AC 2n=14 (LGA4453, Domingos Martins/Espírito Santo )	LGA-UFES	-20.2984	-40.3157	ACU-BA	0	1	1	1	1	0	5.748	6.496	2.934	1.932	3.408	2.714	0.726
Akodon cursor	-	LGA 4643	15	captive born	Generation F2: male AC 2n=15 (LGA4215, Una/Bahia) x female AC 2n=14 (LGA4220, Una/Bahia )	LGA-UFES	-20.2984	-40.3157	ACU-BA	0	2	1	0	1	0	4.545	5.534	2.268	2.042	2.612	2.932	0.546
Akodon cursor	-	LGA 4645	14	captive born	Generation F2: male AC 2n=15 (LGA4215, Una/Bahia) x female AC 2n=14 (LGA4220, Una/Bahia )	LGA-UFES	-20.2984	-40.3157	ACU-BA	0	1	1	0	1	0	5.348	5.946	2.574	1.302	3.280	2.906	0.710
Akodon cursor	-	LGA 4646	14	captive born	Generation F2: male AC 2n=15 (LGA4215, Una/Bahia) x female AC 2n=14 (LGA4220, Una/Bahia )	LGA-UFES	-20.2984	-40.3157	ACU-BA	0	1	1	0	1	0	4.834	5.634	2.432	1.598	2.662	2.556	0.468
Akodon cursor	-	LGA 4647	15	captive born	Generation F2: male AC 2n=15 (LGA4215, Una/Bahia) x female AC 2n=14 (LGA4220, Una/Bahia )	LGA-UFES	-20.2984	-40.3157	ACU-BA	1	2	1	0	1	0	5.030	5.944	2.432	1.708	2.696	2.904	0.452
Akodon cursor	-	LGA 4648	15	captive born	Generation F2: male AC 2n=16 (LGA4032, Una/Bahia) x female AC 2n=14 (LGA4221, Una/Bahia )	LGA-UFES	-20.2984	-40.3157	ACU-BA	0	2	1	2	1	0	4.914	5.656	2.834	1.836	3.126	2.522	0.668
Akodon cursor	-	LGA 4650	15	captive born	Generation F2: male AC 2n=16 (LGA4032, Una/Bahia) x female AC 2n=14 (LGA4221, Una/Bahia )	LGA-UFES	-20.2984	-40.3157	ACU-BA	0	2	0	0	1	0	5.120	5.802	2.912	1.526	3.096	2.676	0.660
Akodon cursor	-	LGA 4800	15	captive born	Generation F3: male AC 2n=15 (LGA4338, Una/Bahia) x female AC 2n=15 (LGA4595, Una/Bahia )	LGA-UFES	-20.2984	-40.3157	ACU-BA	0	2	1	1	1	0	4.926	5.768	2.542	1.940	2.826	2.236	0.644
Akodon cursor	-	LGA 4885	14	captive born	Generation F3: male AC 2n=14 (LGA4401, Domingos Martins/Espírito Santo) x female AC 2n=14 (LGA4618, Domingos Martins/Espírito Santo x Una/Bahia )	LGA-UFES	-20.2984	-40.3157	ACU-BA	0	2	0	?	1	?	5.042	5.932	2.776	1.836	3.098	2.404	0.174
Akodon cursor	-	LGA 4886	14	captive born	Generation F3: male AC 2n=14 (LGA4401, Domingos Martins/Espírito Santo) x female AC 2n=14 (LGA4618, Domingos Martins/Espírito Santo x Una/Bahia )	LGA-UFES	-20.2984	-40.3157	ACU-BA	?	2	2	?	1	?	4.928	5.828	2.514	1.930	2.756	2.460	0.558
Akodon cursor	-	LGA 4902	15	captive born	Generation F3: male AC 2n=16 (LGA4032, Una/Bahia) x female AC 2n=14 (LGA4473, Una/Bahia )	LGA-UFES	-20.2984	-40.3157	ACU-BA	1	1	1	0	1	0	4.974	5.932	2.890	2.162	3.356	2.598	0.614
Akodon cursor	-	LGA 4966	16	captive born	Generation F4: male AC 2n=15 (LGA4648, Una/Bahia) x female AC 2n=15 (LGA4901, Una/Bahia )	LGA-UFES	-20.2984	-40.3157	ACU-BA	0	?	?	0	1	0	4.874	5.664	2.400	2.032	2.718	?	0.460
Akodon cursor	-	LGA 5180	15	captive born	Generation F2: male AC 2n=14 (LGA5075, Domingos Martins/Espírito Santo) x female AC 2n=16 (LGA4985, Camaragibe/Pernambuco )	LGA-UFES	-20.2984	-40.3157	ACU-BA	1	1	1	1	1	0	5.120	5.948	2.540	1.606	3.018	2.338	0.576
Akodon cursor	-	LGA 4851	14	captive born	Generation F1: male AC 2n=14 (LGA4472, Domingos Martins/Espírito Santo) x female AC 2n=14 (LGA4452, Domingos Martins/Espírito Santo)	LGA-UFES	-20.2984	-40.3157	ACU-ES	1	1	1	0	1	0	5.214	5.818	2.794	1.958	3.508	2.98	0.752
Akodon cursor	-	LGA 4906	14	captive born	Generation F2: male AC 2n=14 (LGA4401, Domingos Martins/Espírito Santo) x female AC 2n=14 (LGA4653, Domingos Martins/Espírito Santo)	LGA-UFES	-20.2984	-40.3157	ACU-ES	1	2	0	1	1	0	5.082	5.966	2.806	2.414	3.480	2.586	0.816
Akodon cursor	-	LGA 4968	14	captive born	Generation F2: male AC 2n=14 (LGA4850, Domingos Martins/Espírito Santo) x female AC 2n=14 (LGA4245, Castelo/Espírito Santo)	LGA-UFES	-20.2984	-40.3157	ACU-ES	1	2	1	1	1	0	5.714	6.528	2.904	2.224	3.660	3.154	0.714
Akodon cursor	-	LGA 5064	14	captive born	Generation F1: male AC 2n=14 (LGA5015, Domingos Martins/Espírito Santo) x female AC 2n=14 (LGA5013, Domingos Martins/Espírito Santo)	LGA-UFES	-20.2984	-40.3157	ACU-ES	0	2	2	0	1	0	5.824	6.678	2.806	2.048	3.646	3.202	0.792
Akodon cursor	-	LGA 5097	14	captive born	Generation F1: male AC 2n=14 (LGA4401, Domingos Martins/Espírito Santo) x female AC 2n=14 (LGA5013, Domingos Martins/Espírito Santo)	LGA-UFES	-20.2984	-40.3157	ACU-ES	0	2	0	0	1	0	5.394	6.358	2.972	2.250	3.378	2.696	0.812
Akodon cursor	-	LGA 5098	14	captive born	Generation F1: male AC 2n=14 (LGA4401, Domingos Martins/Espírito Santo) x female AC 2n=14 (LGA5013, Domingos Martins/Espírito Santo)	LGA-UFES	-20.2984	-40.3157	ACU-ES	1	2	1	0	1	0	5.478	6.368	3.100	1.996	3.292	3.090	0.824
Akodon cursor	-	LGA 5104	14	captive born	Generation F3: male AC 2n=14 (LGA4968, Castelo x Domingos Martins/Espírito Santo) x female AC 2n=14 (LGA4910, Domingos Martins/Espírito Santo)	LGA-UFES	-20.2984	-40.3157	ACU-ES	0	2	2	1	1	0	4.968	6.052	2.688	1.938	3.356	2.776	0.724
Akodon cursor	-	LGA 5106	14	captive born	Generation F3: male AC 2n=14 (LGA4968, Castelo x Domingos Martins/Espírito Santo) x female AC 2n=14 (LGA4910, Domingos Martins/Espírito Santo)	LGA-UFES	-20.2984	-40.3157	ACU-ES	1	2	2	1	1	0	5.320	6.082	2.740	1.574	3.422	2.952	0.714
Akodon cursor	-	LGA 5107	14	captive born	Generation F3: male AC 2n=14 (LGA4968, Castelo x Domingos Martins/Espírito Santo) x female AC 2n=14 (LGA4910, Domingos Martins/Espírito Santo)	LGA-UFES	-20.2984	-40.3157	ACU-ES	0	2	2	2	1	0	5.214	5.762	2.774	2.012	3.392	2.824	0.684
Akodon cursor	-	LGA 5237	14	captive born	Generation F2: male AC 2n=14 (LGA5074, Domingos Martins/Espírito Santo) x female AC 2n=14 (LGA5096, Domingos Martins/Espírito Santo)	LGA-UFES	-20.2984	-40.3157	ACU-ES	1	2	1	0	1	0	5.052	5.934	2.946	1.952	3.238	2.828	0.790
Akodon cursor	-	LGA 5012	16	captive born	Generation F1: male AC 2n=16 (LGA4976, Camaragibe/PE) x female AC 2n=16 (LGA4974, Camaragibe/PE)	LGA-UFES	-20.2984	-40.3157	ACU-PE	0	2	?	?	1	?	4.338	5.212	2.108	1.936	2.580	?	0.526
Akodon cursor	-	LGA 5024	16	captive born	Generation F1: male AC 2n=16 (LGA4978, Camaragibe/PE) x female AC 2n=16 (LGA4972, Camaragibe/PE)	LGA-UFES	-20.2984	-40.3157	ACU-PE	?	?	?	0	1	0	4.756	5.694	2.512	2.222	2.996	?	0.780
Akodon cursor	-	LGA 5025	16	captive born	Generation F1: male AC 2n=16 (LGA4978, Camaragibe/PE) x female AC 2n=16 (LGA4972, Camaragibe/PE)	LGA-UFES	-20.2984	-40.3157	ACU-PE	1	2	2	0	1	0	5.006	5.816	2.716	2.222	3.370	2.72	0.760
Akodon cursor	-	LGA 5027	16	captive born	Generation F1: male AC 2n=16 (LGA4976, Camaragibe/PE) x female AC 2n=16 (LGA4986, Camaragibe/PE)	LGA-UFES	-20.2984	-40.3157	ACU-PE	0	?	?	0	1	0	4.428	5.408	2.310	1.916	2.600	?	0.590
Akodon cursor	-	LGA 5029	16	captive born	Generation F1: male AC 2n=16 (LGA4976, Camaragibe/PE) x female AC 2n=16 (LGA4986, Camaragibe/PE)	LGA-UFES	-20.2984	-40.3157	ACU-PE	0	2	0	?	1	?	4.506	5.464	2.408	1.950	2.742	2.264	0.570
Akodon cursor	-	LGA 5077	16	captive born	Generation F1: male AC 2n=16 (LGA4969, Camaragibe/PE) x female AC 2n=16 (LGA4994, Camaragibe/PE)	LGA-UFES	-20.2984	-40.3157	ACU-PE	2	2	0	?	1	?	4.272	5.320	2.220	1.856	2.390	2.182	0.472
Akodon cursor	-	LGA 5110	16	captive born	Generation F1: male AC 2n=16 (LGA4969, Camaragibe/PE) x female AC 2n=16 (LGA4972, Camaragibe/PE)	LGA-UFES	-20.2984	-40.3157	ACU-PE	1	2	2	1	1	0	5.456	5.962	2.460	1.458	3.050	3.140	0.652
Akodon cursor	-	LGA 5111	16	captive born	Generation F1: male AC 2n=16 (LGA4969, Camaragibe/PE) x female AC 2n=16 (LGA4972, Camaragibe/PE)	LGA-UFES	-20.2984	-40.3157	ACU-PE	0	1	2	1	1	0	5.184	5.678	2.902	2.050	3.580	2.572	0.694
Akodon cursor	-	LGA 5113	16	captive born	Generation F1: male AC 2n=16 (LGA4969, Camaragibe/PE) x female AC 2n=16 (LGA4972, Camaragibe/PE)	LGA-UFES	-20.2984	-40.3157	ACU-PE	0	2	2	0	1	0	5.334	5.932	2.722	2.478	3.306	2.816	0.706
Akodon cursor	-	LGA 5120	16	captive born	Generation F1: male AC 2n=16 (LGA4992, Camaragibe/PE) x female AC 2n=16 (LGA4993, Camaragibe/PE)	LGA-UFES	-20.2984	-40.3157	ACU-PE	1	1	2	1	1	0	5.220	5.870	2.894	2.074	3.572	3.036	0.718
Akodon cursor	-	LGA 5190	16	captive born	Generation F2: male AC 2n=16 (LGA5023, Camaragibe/PE) x female AC 2n=16 (LGA5031, Camaragibe/PE)	LGA-UFES	-20.2984	-40.3157	ACU-PE	0	2	0	?	1	?	4.388	5.272	2.166	1.578	2.498	2.174	0.496
Akodon cursor	-	LGA 5192	16	captive born	Generation F2: male AC 2n=16 (LGA5023, Camaragibe/PE) x female AC 2n=16 (LGA5031, Camaragibe/PE)	LGA-UFES	-20.2984	-40.3157	ACU-PE	0	1	2	?	1	0	4.810	5.740	2.422	1.884	2.848	?	0.516
Akodon montensis	UFES-MAM 4671.0	LGA 4362	24	wild caught	-	Ilha Comprida, São Paulo	-24.7399	-47.5400	AMO-SP	?	2	2	?	0	?	5.388	5.444	2.996	1.744	3.472	2.85	0.240
Akodon montensis	UFES-MAM 4667.0	LGA 4365	25	wild caught	-	Ilha Comprida, São Paulo	-24.7399	-47.5400	AMO-SP	0	2	2	?	0	?	5.072	5.308	2.884	1.964	3.220	2.708	?
Akodon montensis	UFES-MAM 4679.0	LGA 4399	24	wild caught	-	Ilha Comprida, São Paulo	-24.7399	-47.5400	AMO-SP	2	0	1	?	0	?	4.684	4.728	2.758	1.776	2.878	2.292	0.688
Akodon montensis	-	LGA 4428	24	captive born	Generation F1: male AM 2n=24 (LGA4150, Ilha Comprida/São Paulo) x female AM 2n=24 (LGA4197, Ilha Comprida/São Paulo)	LGA-UFES	-20.2984	-40.3157	AMO-SP	2	?	?	0	0	1	4.836	5.140	2.682	2.024	2.674	?	0.602
Akodon montensis	-	LGA 4447	24	captive born	Generation F1: male AM 2n=25 (LGA4365, Ilha Comprida/São Paulo) x female AM 2n=25 (LGA4397, Ilha Comprida/São Paulo)	LGA-UFES	-20.2984	-40.3157	AMO-SP	2	2	2	?	0	?	5.204	5.806	2.900	1.692	3.178	2.726	0.514
Akodon montensis	-	LGA 4460	24	captive born	Generation F1: male AM 2n=24 (LGA4387, Ilha Comprida/São Paulo) x female AM 2n=24 (LGA4396, Ilha Comprida/São Paulo)	LGA-UFES	-20.2984	-40.3157	AMO-SP	?	?	?	0	0	1	4.982	5.372	3.148	2.806	3.960	1.640	0.508
Akodon montensis	-	LGA 4461	24	captive born	Generation F1: male AM 2n=24 (LGA4387, Ilha Comprida/São Paulo) x female AM 2n=24 (LGA4396, Ilha Comprida/São Paulo)	LGA-UFES	-20.2984	-40.3157	AMO-SP	?	1	1	?	0	?	4.952	5.396	2.980	1.972	3.296	2.922	0.626
Akodon montensis	-	LGA 4463	24	captive born	Generation F1: male AM 2n=24 (LGA4399, Ilha Comprida/São Paulo) x female AM 2n=25 (LGA4364, Ilha Comprida/São Paulo)	LGA-UFES	-20.2984	-40.3157	AMO-SP	2	1	1	2	0	0	4.446	5.070	2.594	1.722	3.058	2.672	0.718
Akodon montensis	-	LGA 4477	24	captive born	Generation F1: male AM 2n=24 (LGA4371, Ilha Comprida/São Paulo) x female AM 2n=24 (LGA4412, Ilha Comprida/São Paulo)	LGA-UFES	-20.2984	-40.3157	AMO-SP	2	?	?	0	0	1	4.346	5.452	3.040	2.080	2.824	?	0.650
Akodon montensis	-	LGA 4590	24	captive born	Generation F1: male AM 2n=24 (LGA4369, Ilha Comprida/São Paulo) x female AM 2n=24 (LGA4411, Ilha Comprida/São Paulo)	LGA-UFES	-20.2984	-40.3157	AMO-SP	1	2	1	1	0	1	4.564	4.910	3.056	1.774	3.050	3.148	0.700
Akodon montensis	-	LGA 4593	24	captive born	Generation F1: male AM 2n=24 (LGA4386, Ilha Comprida/São Paulo) x female AM 2n=24(LGA4360, Ilha Comprida/São Paulo)	LGA-UFES	-20.2984	-40.3157	AMO-SP	2	2	2	2	0	0	4.830	5.132	2.398	1.590	3.128	2.822	0.554
Akodon montensis	-	LGA 4803	24	captive born	Generation F1: male AM 2n=24 (LGA4370, Ilha Comprida/São Paulo) x female AM 2n=25 (LGA4364, Ilha Comprida/São Paulo)	LGA-UFES	-20.2984	-40.3157	AMO-SP	2	?	?	2	0	1	4.450	5.086	2.788	2.266	2.908	?	0.544
Akodon montensis	-	LGA 4869	24/25	captive born	Generation F2: male AM 2n=24 (LGA4592, Ilha Comprida/São Paulo) x female AM 2n= 24/25 (LGA4464, Ilha Comprida/São Paulo)	LGA-UFES	-20.2984	-40.3157	AMO-SP	2	1	2	2	0	1	4.592	5.350	2.822	2.404	3.342	2.560	0.762
Akodon montensis	-	LGA 4870	24	captive born	Generation F2: male AM 2n=24 (LGA4592, Ilha Comprida/São Paulo) x female AM 2n= 24/25 (LGA4464, Ilha Comprida/São Paulo)	LGA-UFES	-20.2984	-40.3157	AMO-SP	2	2	2	2	0	1	4.408	5.274	2.854	2.500	3.342	2.878	0.884
Akodon montensis	-	LGA 4873	24	captive born	Generation F2: male AM 2n=24 (LGA4593, Ilha Comprida/São Paulo) x female AM 2n=24 (LGA4360, Ilha Comprida/São Paulo)	LGA-UFES	-20.2984	-40.3157	AMO-SP	0	1	2	2	0	0	5.038	5.400	2.526	1.550	2.978	2.492	0.540
Akodon montensis	-	LGA 4878	24	captive born	Generation F2: male AM 2n=24 (LGA4476, Ilha Comprida/São Paulo) x female AC 2n=24/25 (LGA4395, Ilha Comprida/São Paulo)	LGA-UFES	-20.2984	-40.3157	AMO-SP	1	2	2	2	0	1	5.376	5.698	2.612	1.804	3.226	3.846	0.634
Akodon montensis	-	LGA 4637	24	captive born	Generation F1: male AM 2n=24 (LGA4399, Ilha Comprida/São Paulo) x female AM 2n=24 (LGA4552, Luminárias/Minas Gerais)	LGA-UFES	-20.2984	-40.3157	AMO-SPxMG	2	2	1	0	0	1	4.330	4.960	3.066	1.782	3.024	3.046	0.724
Akodon montensis	-	LGA 4641	24	captive born	Generation F1: male AM 2n=24 (LGA4567, Ilha Comprida/São Paulo) x female AM 2n=24 (LGA4412, Luminárias/Minas Gerais)	LGA-UFES	-20.2984	-40.3157	AMO-SPxMG	2	2	1	2	0	0	4.742	5.200	2.712	1.562	3.068	3.060	0.700
Akodon montensis	-	LGA 4807	24	captive born	Generation F1: male AM 2n=24 (LGA4371, Ilha Comprida/São Paulo) x female AM 2n=24 (LGA4539, Luminárias/Minas Gerais)	LGA-UFES	-20.2984	-40.3157	AMO-SPxMG	?	?	?	0	0	0	4.144	4.988	2.460	2.056	2.732	?	0.628
Akodon montensis	-	LGA 4810	24	captive born	Generation F1: male AM 2n=24 (LGA4399, Ilha Comprida/São Paulo) x female AM 2n=24 (LGA4547, Luminárias/Minas Gerais)	LGA-UFES	-20.2984	-40.3157	AMO-SPxMG	2	2	2	1	0	1	4.680	5.496	2.974	2.364	3.610	3.778	0.962
Akodon montensis	-	LGA 4811	24	captive born	Generation F1: male AM 2n=24 (LGA4399, Ilha Comprida/São Paulo) x female AM 2n=24 (LGA4547, Luminárias/Minas Gerais)	LGA-UFES	-20.2984	-40.3157	AMO-SPxMG	2	?	?	1	0	1	4.302	5.484	2.306	2.942	2.936	?	0.588
Akodon montensis	-	LGA 4866	24	captive born	Generation F2: male AM 2n=24 (LGA4593, Ilha Comprida/São Paulo) x female AM 2n=24 (LGA4638, Luminárias/Minas Gerais)	LGA-UFES	-20.2984	-40.3157	AMO-SPxMG	1	2	1	0	0	0	4.240	4.886	2.558	1.508	2.774	2.558	0.658
Akodon montensis	-	LGA 4867	24	captive born	Generation F2: male AM 2n=24 (LGA4593, Ilha Comprida/São Paulo) x female AM 2n=24 (LGA4638, Luminárias/Minas Gerais)	LGA-UFES	-20.2984	-40.3157	AMO-SPxMG	2	2	2	2	0	1	4.406	5.218	2.722	2.636	3.330	2.730	1.014
Akodon montensis	-	LGA 5005	24	captive born	Generation F3: male AM 2n=ND (LGA4869, Ilha Comprida/São Paulo) x female AM 2n=24 (LGA4865, Luminárias/Minas Gerais)	LGA-UFES	-20.2984	-40.3157	AMO-SPxMG	2	2	2	1	0	1	4.758	5.104	3.010	1.912	3.470	2.900	0.666
Akodon montensis	-	LGA 5080	24	captive born	Generation F2: male AM 2n=24 (LGA4150, Ilha Comprida/São Paulo) x female AM 2n=24 (LGA4875, Luminárias/Minas Gerais)	LGA-UFES	-20.2984	-40.3157	AMO-SPxMG	2	2	2	2	0	1	5.196	5.782	2.886	2.004	3.558	3.284	0.750
Akodon montensis	-	LGA 5186	24	captive born	Generation F3: male AM 2n=24 (LGA4870, Ilha Comprida/São Paulo) x female AM 2n=24 (LGA4864, Luminárias/Minas Gerais)	LGA-UFES	-20.2984	-40.3157	AMO-SPxMG	0	2	2	2	0	0	4.984	5.442	2.862	1.868	3.350	3.358	0.534
Akodon montensis	-	LGA 5245	24	captive born	Generation F4: male AM 2n=24 (LGA5004, Ilha Comprida/São Paulo) x female AM 2n=24 (LGA4865, Luminárias/Minas Gerais)	LGA-UFES	-20.2984	-40.3157	AMO-SPxMG	2	1	2	2	0	1	4.656	5.286	2.596	2.214	3.236	2.698	0.632
Hybrids A. cursor x A. montensis	-	LGA 4402	20	captive born	Hybrid, Generation F1: male AC 2n=16 (LGA4032, Una/Bahia) x female AM 2n=24(LGA4197, Ilha Comprida/São Paulo)	LGA-UFES	-20.2984	-40.3157	HYB-ACUxAMO	1	2	2	1	1	0	5.014	5.546	2.912	1.518	2.785	3.042	0.610
Hybrids A. cursor x A. montensis	-	LGA 4403	20	captive born	Hybrid, Generation F1: male AC 2n=16 (LGA4032, Una/Bahia) x female AM 2n=24(LGA4197, Ilha Comprida/São Paulo)	LGA-UFES	-20.2984	-40.3157	HYB-ACUxAMO	2	2	2	1	0	0	5.026	5.660	3.078	2.124	3.378	3.240	0.730
Hybrids A. cursor x A. montensis	-	LGA 4423	20	captive born	Hybrid, Generation F2: male AC 2n=16 (LGA4032, Una/Bahia) x female AM 2n=24 (LGA4243, Ilha Comprida/São Paulo)	LGA-UFES	-20.2984	-40.3157	HYB-ACUxAMO	2	2	2	1	1	0	4.818	5.540	2.986	1.930	3.130	2.940	0.666
Hybrids A. cursor x A. montensis	-	LGA 4424	20	captive born	Hybrid, Generation F2: male AC 2n=16 (LGA4032, Una/Bahia) x female AM 2n=24 (LGA4243, Ilha Comprida/São Paulo)	LGA-UFES	-20.2984	-40.3157	HYB-ACUxAMO	2	1	1	0	0	0	5.150	5.712	3.210	2.020	3.264	2.958	0.664
Hybrids A. cursor x A. montensis	-	LGA 4823	20	captive born	Hybrid, Generation F2: male AC 2n=16 (LGA4032, Una/Bahia) x female AM 2n=24 (LGA4478, Ilha Comprida/São Paulo)	LGA-UFES	-20.2984	-40.3157	HYB-ACUxAMO	2	2	2	0	0	1	4.920	5.490	2.664	1.768	3.240	3.014	0.598
Hybrids A. cursor x A. montensis	-	LGA 4825	20	captive born	Hybrid, Generation F2: male AC 2n=16 (LGA4032, Una/Bahia) x female AM 2n=24 (LGA4478, Ilha Comprida/São Paulo)	LGA-UFES	-20.2984	-40.3157	HYB-ACUxAMO	1	2	1	0	0	0	4.282	4.980	2.570	1.670	2.934	2.552	0.570
Hybrids A. cursor x A. montensis	-	LGA 4950	20	captive born	Hybrid, Generation F3: male AC 2n=15 (LGA4215, Una/Bahia) x female AM 2n=24 (LGA4868, Ilha Comprida/São Paulo)	LGA-UFES	-20.2984	-40.3157	HYB-ACUxAMO	2	1	1	2	0	1	4.898	5.344	2.796	1.848	3.398	3.162	0.636
Hybrids A. cursor x A. montensis	-	LGA 5148	19	captive born	Hybrid, Generation F2: male AM 2n=24 (LGA4810, Ilha Comprida/São Paulo) x female AC 2n=14 (LGA5067, Domingos Martins/Espírito Santo)	LGA-UFES	-20.2984	-40.3157	HYB-ACUxAMO	1	2	2	1	1	0	4.578	5.626	2.868	1.812	3.376	3.250	0.680
Hybrids A. cursor x A. montensis	-	LGA 5154	19	captive born	Hybrid, Generation F2: male AM 2n=24 (LGA4369, Ilha Comprida/São Paulo) x female AC 2n=14 (LGA5013, Domingos Martins/Espírito Santo)	LGA-UFES	-20.2984	-40.3157	HYB-ACUxAMO	2	2	2	2	0	0	4.926	5.694	3.334	2.214	3.530	3.302	0.870
Hybrids A. cursor x A. montensis	-	LGA 5155	19	captive born	Hybrid, Generation F2: male AM 2n=24 (LGA4369, Ilha Comprida/São Paulo) x female AC 2n=14 (LGA5013, Domingos Martins/Espírito Santo)	LGA-UFES	-20.2984	-40.3157	HYB-ACUxAMO	1	2	2	0	1	0	5.018	5.918	3.182	1.946	3.366	3.344	0.824
Hybrids A. cursor x A. montensis	-	LGA 5157	19	captive born	Hybrid, Generation F4: male AM 2n=24 (LGA5004, Ilha Comprida/São Paulo) x female AC 2n=14 (LGA5014, Domingos Martins/Espírito Santo)	LGA-UFES	-20.2984	-40.3157	HYB-ACUxAMO	2	2	2	1	0	0	4.838	5.864	2.940	2.260	3.202	2.768	0.838
Hybrids A. cursor x A. montensis	-	LGA 5158	19	captive born	Hybrid, Generation F4: male AM 2n=24 (LGA5004, Ilha Comprida/São Paulo) x female AC 2n=14 (LGA5014, Domingos Martins/Espírito Santo)	LGA-UFES	-20.2984	-40.3157	HYB-ACUxAMO	1	2	2	1	1	0	4.778	5.540	2.602	1.936	3.052	2.960	0.590
Hybrids A. cursor x A. montensis	-	LGA 5160	19	captive born	Hybrid, Generation F4: male AM 2n=24 (LGA5004, Ilha Comprida/São Paulo) x female AC 2n=14 (LGA5014, Domingos Martins/Espírito Santo)	LGA-UFES	-20.2984	-40.3157	HYB-ACUxAMO	1	1	1	2	0	0	4.628	5.576	2.898	2.348	3.412	2.630	0.900
# LGA-UFES : Experimental Crossing Room, Animal Genetics Laboratory at Federal University of Espírito Santo, Vitória, Brazil.
